# Supplementary material for: A modular and interpretable framework for tabular data analysis using LLaMA 7B: Enhancing preprocessing, modeling, and explainability with local language models
Source: PLoS One. 2026 Feb 12;21(2):e0341002. doi: 10.1371/journal.pone.0341002 (PMC12900344; doi:10.1371/journal.pone.0341002)
Supplement: S1 Table — Counts for all categorical variables after preprocessing, supporting Table 11. (CSV) [file pone.0341002.s001.csv]

Feature	MeanAbsSHAP
waiting_days	1.1538816077088598
age	0.2765875911013898
received_sms_0	0.07965344526761067
gender_F	0.048549400198017886
neighborhood_ITARARÉ	0.024014990448396417
has_hypertension_0	0.021615238452361
has_diabetes_0	0.019509387673810243
neighborhood_SANTA MARTHA	0.019119937675372522
has_scholarship_0	0.018052737310141034
has_alcoholism_0	0.017245801344479426
neighborhood_RESISTÊNCIA	0.014454726490260172
neighborhood_JARDIM DA PENHA	0.012645781842639377
neighborhood_JABOUR	0.01244412997076928
neighborhood_ILHA DO PRÍNCIPE	0.011997416895993486
neighborhood_FORTE SÃO JOÃO	0.008942126006017343
neighborhood_SÃO PEDRO	0.008631893295013059
neighborhood_VILA RUBIM	0.008587299709417023
neighborhood_NOVA PALESTINA	0.007944888064948766
neighborhood_SÃO BENEDITO	0.006823104987778519
neighborhood_NAZARETH	0.006701067759773984
neighborhood_SANTOS REIS	0.006628517775092047
disability_level_2	0.006489757343540099
neighborhood_BARRO VERMELHO	0.006240092726009324
neighborhood_CONSOLAÇÃO	0.006193746553740877
neighborhood_SANTOS DUMONT	0.006089934838850908
neighborhood_TABUAZEIRO	0.005922569654218245
neighborhood_JARDIM CAMBURI	0.005740241195552567
neighborhood_CARATOÍRA	0.005675068596821833
neighborhood_MARIA ORTIZ	0.005611177858709613
neighborhood_ROMÃO	0.0055956476238099625
neighborhood_SÃO JOSÉ	0.0053555135398827055
neighborhood_ILHA DAS CAIEIRAS	0.005318060793653647
neighborhood_GURIGICA	0.005242499169229573
neighborhood_GRANDE VITÓRIA	0.005143052212203226
neighborhood_ANDORINHAS	0.004988848340044602
neighborhood_SÃO CRISTÓVÃO	0.004914390102784174
neighborhood_INHANGUETÁ	0.004759835190309735
neighborhood_BELA VISTA	0.004599014514519393
neighborhood_SANTO ANDRÉ	0.004577262911945527
neighborhood_CENTRO	0.0045699303745555765
neighborhood_MARUÍPE	0.004292289900895357
neighborhood_PRAIA DO SUÁ	0.004188780530502914
neighborhood_ENSEADA DO SUÁ	0.004030338050777312
neighborhood_SANTA TEREZA	0.004017884528591571
neighborhood_DO CABRAL	0.003954630115350146
neighborhood_MÁRIO CYPRESTE	0.003814580819766501
disability_level_1	0.003698339494493156
neighborhood_ILHA DE SANTA MARIA	0.003580742173407156
neighborhood_JESUS DE NAZARETH	0.003394808232775751
neighborhood_SANTA CECÍLIA	0.003260808348348107
neighborhood_BENTO FERREIRA	0.0031895011019095667
disability_level_0	0.0031866966205686188
neighborhood_GOIABEIRAS	0.0028035662505738646
neighborhood_CONQUISTA	0.002761884926764303
neighborhood_COMDUSA	0.002666906686429768
neighborhood_SANTO ANTÔNIO	0.002350092491945754
neighborhood_REPÚBLICA	0.0022195293003723885
neighborhood_DA PENHA	0.0018962173362595317
neighborhood_BONFIM	0.0017842460779272996
neighborhood_MONTE BELO	0.0017399079366561734
neighborhood_SOLON BORGES	0.0017364705987302064
neighborhood_JOANA D´ARC	0.001666472477166794
neighborhood_PARQUE MOSCOSO	0.0016476151522981824
neighborhood_REDENÇÃO	0.001547918995246177
neighborhood_MATA DA PRAIA	0.0015173459824424057
neighborhood_DO QUADRO	0.0014413699197906825
neighborhood_CRUZAMENTO	0.0014352674786023288
neighborhood_PRAIA DO CANTO	0.0013255174718735606
neighborhood_DE LOURDES	0.0009883488797096324
neighborhood_SANTA CLARA	0.000939387663640324
neighborhood_SANTA LÚCIA	0.0007364414112648298
neighborhood_ESTRELINHA	0.0006793309639327329
neighborhood_FRADINHOS	0.0006699191806950954
neighborhood_JUCUTUQUARA	0.0006698638898059669
neighborhood_SANTA LUÍZA	0.0006539022415576151
neighborhood_ANTÔNIO HONÓRIO	0.0006459909442935889
neighborhood_FONTE GRANDE	0.0004943397405300387
neighborhood_PIEDADE	0.0004575505614062885
neighborhood_SEGURANÇA DO LAR	0.0003340328719777607
neighborhood_ARIOVALDO FAVALESSA	0.0003253346354823452
neighborhood_HORTO	0.00030046126975822717
neighborhood_DO MOSCOSO	0.0002806734847555167
neighborhood_BOA VISTA	0.0002774704122331872
neighborhood_MORADA DE CAMBURI	0.0001923575629510749
neighborhood_ILHA DO BOI	0.00013667142354192334
neighborhood_UNIVERSITÁRIO	0.00012135211388207261
neighborhood_PONTAL DE CAMBURI	6.947688003118236e-05
disability_level_3	3.551057682156658e-05
neighborhood_ILHA DO FRADE	1.5094464185005683e-05
has_scholarship_1	0.0
neighborhood_PARQUE INDUSTRIAL	0.0
neighborhood_SANTA HELENA	0.0
received_sms_1	0.0
disability_level_4	0.0
neighborhood_ILHAS OCEÂNICAS DE TRINDADE	0.0
neighborhood_AEROPORTO	0.0
has_hypertension_1	0.0
has_diabetes_1	0.0
has_alcoholism_1	0.0
gender_M	0.0
