# Supplementary material for: A modular and interpretable framework for tabular data analysis using LLaMA 7B: Enhancing preprocessing, modeling, and explainability with local language models
Source: PLoS One. 2026 Feb 12;21(2):e0341002. doi: 10.1371/journal.pone.0341002 (PMC12900344; doi:10.1371/journal.pone.0341002)
Supplement: S2 Table — One-hot and label-encoding mapping from raw variables to encoded feature columns used for Fig 13. (CSV) [file pone.0341002.s002.csv]

Feature	Dtype	UniqueValues	MissingValues	MissingPct	Std
gender_F	float64	2	0	0.0	0.4769790134328067
gender_M	float64	2	0	0.0	0.4769790134328067
neighborhood_AEROPORTO	float64	2	0	0.0	0.008507403846026915
neighborhood_ANDORINHAS	float64	2	0	0.0	0.14158717701213527
neighborhood_ANTÔNIO HONÓRIO	float64	2	0	0.0	0.049456040586050416
neighborhood_ARIOVALDO FAVALESSA	float64	2	0	0.0	0.050447260532051494
neighborhood_BARRO VERMELHO	float64	2	0	0.0	0.06174550038867238
neighborhood_BELA VISTA	float64	2	0	0.0	0.13021584339010214
neighborhood_BENTO FERREIRA	float64	2	0	0.0	0.08776455760927122
neighborhood_BOA VISTA	float64	2	0	0.0	0.053055600197387566
neighborhood_BONFIM	float64	2	0	0.0	0.15639584741939289
neighborhood_CARATOÍRA	float64	2	0	0.0	0.15056108221940465
neighborhood_CENTRO	float64	2	0	0.0	0.17104075029727545
neighborhood_COMDUSA	float64	2	0	0.0	0.05288575663888551
neighborhood_CONQUISTA	float64	2	0	0.0	0.08730662271683984
neighborhood_CONSOLAÇÃO	float64	2	0	0.0	0.11088087866382279
neighborhood_CRUZAMENTO	float64	2	0	0.0	0.1117525021712858
neighborhood_DA PENHA	float64	2	0	0.0	0.1402008694421675
neighborhood_DE LOURDES	float64	2	0	0.0	0.05245871469664934
neighborhood_DO CABRAL	float64	2	0	0.0	0.07100007124890802
neighborhood_DO MOSCOSO	float64	2	0	0.0	0.06101405339470811
neighborhood_DO QUADRO	float64	2	0	0.0	0.08730662271686067
neighborhood_ENSEADA DO SUÁ	float64	2	0	0.0	0.04606165303336445
neighborhood_ESTRELINHA	float64	2	0	0.0	0.0695984146293788
neighborhood_FONTE GRANDE	float64	2	0	0.0	0.07830976421213846
neighborhood_FORTE SÃO JOÃO	float64	2	0	0.0	0.12961057646967075
neighborhood_FRADINHOS	float64	2	0	0.0	0.04825809271043644
neighborhood_GOIABEIRAS	float64	2	0	0.0	0.07932994674908429
neighborhood_GRANDE VITÓRIA	float64	2	0	0.0	0.09795984840104563
neighborhood_GURIGICA	float64	2	0	0.0	0.1338834958975834
neighborhood_HORTO	float64	2	0	0.0	0.039759664498908685
neighborhood_ILHA DAS CAIEIRAS	float64	2	0	0.0	0.09795984840108435
neighborhood_ILHA DE SANTA MARIA	float64	2	0	0.0	0.12947566064234795
neighborhood_ILHA DO BOI	float64	2	0	0.0	0.017792338069742824
neighborhood_ILHA DO FRADE	float64	2	0	0.0	0.009511480592760324
neighborhood_ILHA DO PRÍNCIPE	float64	2	0	0.0	0.14170969141578782
neighborhood_ILHAS OCEÂNICAS DE TRINDADE	float64	2	0	0.0	0.0042538173867177976
neighborhood_INHANGUETÁ	float64	2	0	0.0	0.09732370532206633
neighborhood_ITARARÉ	float64	2	0	0.0	0.17544974065707322
neighborhood_JABOUR	float64	2	0	0.0	0.14894707498843923
neighborhood_JARDIM CAMBURI	float64	2	0	0.0	0.25484464489576036
neighborhood_JARDIM DA PENHA	float64	2	0	0.0	0.18397631372811024
neighborhood_JESUS DE NAZARETH	float64	2	0	0.0	0.15857688835794387
neighborhood_JOANA D´ARC	float64	2	0	0.0	0.11289064236566138
neighborhood_JUCUTUQUARA	float64	2	0	0.0	0.07899138719915692
neighborhood_MARIA ORTIZ	float64	2	0	0.0	0.2230764159852765
neighborhood_MARUÍPE	float64	2	0	0.0	0.13004801671886182
neighborhood_MATA DA PRAIA	float64	2	0	0.0	0.07611000842902929
neighborhood_MONTE BELO	float64	2	0	0.0	0.0860213869117222
neighborhood_MORADA DE CAMBURI	float64	2	0	0.0	0.029458776220289785
neighborhood_MÁRIO CYPRESTE	float64	2	0	0.0	0.05783951143998402
neighborhood_NAZARETH	float64	2	0	0.0	0.03492764203968123
neighborhood_NOVA PALESTINA	float64	2	0	0.0	0.1416484486153778
neighborhood_PARQUE INDUSTRIAL	float64	2	0	0.0	0.003007916727387796
neighborhood_PARQUE MOSCOSO	float64	2	0	0.0	0.08487378325207832
neighborhood_PIEDADE	float64	2	0	0.0	0.06381858149998737
neighborhood_PONTAL DE CAMBURI	float64	2	0	0.0	0.024977945604307765
neighborhood_PRAIA DO CANTO	float64	2	0	0.0	0.09631522680664693
neighborhood_PRAIA DO SUÁ	float64	2	0	0.0	0.10731992780263142
neighborhood_REDENÇÃO	float64	2	0	0.0	0.11770116363866488
neighborhood_REPÚBLICA	float64	2	0	0.0	0.08658931373246025
neighborhood_RESISTÊNCIA	float64	2	0	0.0	0.1961706191061955
neighborhood_ROMÃO	float64	2	0	0.0	0.14013891002130477
neighborhood_SANTA CECÍLIA	float64	2	0	0.0	0.06353672526958837
neighborhood_SANTA CLARA	float64	2	0	0.0	0.06750666213230706
neighborhood_SANTA HELENA	float64	2	0	0.0	0.04009846838637563
neighborhood_SANTA LUÍZA	float64	2	0	0.0	0.06210794419481181
neighborhood_SANTA LÚCIA	float64	2	0	0.0	0.06282646163005794
neighborhood_SANTA MARTHA	float64	2	0	0.0	0.16590870342106162
neighborhood_SANTA TEREZA	float64	2	0	0.0	0.1091156567945334
neighborhood_SANTO ANDRÉ	float64	2	0	0.0	0.15073288552047676
neighborhood_SANTO ANTÔNIO	float64	2	0	0.0	0.15565208881786913
neighborhood_SANTOS DUMONT	float64	2	0	0.0	0.10682468725307268
neighborhood_SANTOS REIS	float64	2	0	0.0	0.07017527177383186
neighborhood_SEGURANÇA DO LAR	float64	2	0	0.0	0.03619651118335528
neighborhood_SOLON BORGES	float64	2	0	0.0	0.06500261255842184
neighborhood_SÃO BENEDITO	float64	2	0	0.0	0.1133580767879312
neighborhood_SÃO CRISTÓVÃO	float64	2	0	0.0	0.12781055274651254
neighborhood_SÃO JOSÉ	float64	2	0	0.0	0.1325414846390591
neighborhood_SÃO PEDRO	float64	2	0	0.0	0.14716683433849892
neighborhood_TABUAZEIRO	float64	2	0	0.0	0.16593442328814578
neighborhood_UNIVERSITÁRIO	float64	2	0	0.0	0.03705874729381333
neighborhood_VILA RUBIM	float64	2	0	0.0	0.0874085999142243
has_scholarship_0	float64	2	0	0.0	0.29767475410942307
has_scholarship_1	float64	2	0	0.0	0.29767475410942307
has_hypertension_0	float64	2	0	0.0	0.39792134994753325
has_hypertension_1	float64	2	0	0.0	0.39792134994753325
has_diabetes_0	float64	2	0	0.0	0.2582650735076741
has_diabetes_1	float64	2	0	0.0	0.2582650735076741
has_alcoholism_0	float64	2	0	0.0	0.17168555541436223
has_alcoholism_1	float64	2	0	0.0	0.17168555541436223
disability_level_0	float64	2	0	0.0	0.1409420767445851
disability_level_1	float64	2	0	0.0	0.13466238374883474
disability_level_2	float64	2	0	0.0	0.0406568276637428
disability_level_3	float64	2	0	0.0	0.010844609235946276
disability_level_4	float64	2	0	0.0	0.00520981745955394
received_sms_0	float64	2	0	0.0	0.4668727317017824
received_sms_1	float64	2	0	0.0	0.46687273170178245
age	float64	104	0	0.0	1.0000045238123105
waiting_days	float64	131	0	0.0	1.000004523812608
show_up	int64	2	0	0.0	0.4014439674146938
