# Supplementary material for: A modular and interpretable framework for tabular data analysis using LLaMA 7B: Enhancing preprocessing, modeling, and explainability with local language models
Source: PLoS One. 2026 Feb 12;21(2):e0341002. doi: 10.1371/journal.pone.0341002 (PMC12900344; doi:10.1371/journal.pone.0341002)
Supplement: S3 Table — Variable-level missingness statistics after feature engineering, supporting Fig 14. (CSV) [file pone.0341002.s003.csv]

Rows	Columns
110527	101
